# Supplementary material for: A Bifunctional Fluorescence Probe Based on AIE-ICT Strategy for Visual Detection of Cu2+/Co2+ in Complex Matrix
Source: Molecules. 2023 Feb 22;28(5):2059. doi: 10.3390/molecules28052059 (PMC10003869; doi:10.3390/molecules28052059)
Supplement: Supplementary file 1 [file molecules-28-02059-s001.zip]

Archive with 1 entries (1 files):
- molecules-2181961-supplementary.pdf
